# Supplementary material for: Comparative susceptibility of children and adults to neurological effects of inhaled manganese: A review of the published literature
Source: Environ Res. Author manuscript; Available in PMC 2025 Mar 10. (PMC11892012; doi:10.1016/j.envres.2023.115319)
Supplement: supp material [file NIHMS2052798-supplement-supp_material.xlsx]

## Sheet: IQ, Cognition
Mn Measure	Child Study					Adult Study
	Author	Region	Exposure Source	Specific Test	Notes about pairing	Author	Region	Exposure Source	Specific Test	Notes about pairing
Hair	Carvalho et al., 2014	Brazil	Industrial, near Mn alloy plant	WISC; Vocab/block design	Paired	Viana et al., 2014	Brazil	Industrial, near Mn alloy plant	WAIS-III	Paired
	Menezes-Filho et al., 2011	Brazil	Industrial, near Mn alloy plant	WISC-III	Paired	Menezes-Filho et al., 2011	Brazil	Industrial, near Mn alloy plant	Raven's Progressive Matrix	Paired
	Carvalho et al., 2022	Brazil	Industrial, near Mn alloy plant	WASI, CPT-3, WISC-IV, Corsi Block Tapping Task, NESPY II	Unpaired - no comparable study in adults
	Lucchini et al., 2019	Italy	Industrial, near former Mn alloy plant	WISC	Unpaired - no comparable study in adults
	Lucchini et al., 2012	Italy	Industrial, near former Mn alloy plant	WISC-III	Unpaired - no comparable study in adults
	Riojas-Rodriguez et al., 2010	Mexico	Mining area, near Mn ore processing	WISC-R	Unpaired - no comparable study in adults
	Wright et al., 2006	USA (Oklahoma)	Historic mining site, superfund site (not sure if this is really dominant inhalation though)	WASI	Unpaired - no comparable study in adults
	Haynes et al., 2015	USA (Ohio)	Industrial, near Mn alloy plant	WISC-IV	Unpaired - no comparable study in adults
	Haynes et al., 2018	USA (Ohio)	Industrial, near Mn alloy plant	WISC-IV	Unpaired - no comparable study in adults
	Martin et al., 2021	USA (Ohio)	Industrial, near Mn alloy plant	WISC-III	Unpaired - no comparable study in adults
Blood	Lucchini et al., 2012	Italy	Industrial, near former Mn alloy plant	WISC-III	Unpaired - point source exposure was historical rather than recent yet blood biomarkers represent more recent exposures	Lucchini et al., 2014	Italy	Industrial, near former Mn alloy plant	Raven's Colored Progressive Matrix	Unpaired - point source exposure was historical rather than recent yet blood biomarkers represent more recent exposures
	Haynes et al., 2015	USA (Ohio)	Industrial, near Mn alloy plant	WISC-IV	Unpaired - no comparable study in adults
	Haynes et al., 2018	USA (Ohio)	Industrial, near Mn alloy plant	WISC-IV	Unpaired - no comparable study in adults
	Martin et al., 2021	USA (Ohio)	Industrial, near Mn alloy plant	WISC-III	Unpaired - no comparable study in adults
	Walhberg et al., 2018	Italy	Industrial, near former Mn alloy plant	WISC-III	Unpaired - no comparable study in adults
	Riojas-Rodriguez et al., 2010	Mexico	Mining area, near Mn ore processing	WISC-R	Unpaired - no comparable study in adults

## Sheet: Motor
Outcome	Mn Measure	Child Study					Adult Study
		Author	Population	Exposure	Specific Test	Notes about pairing	Author	Population	Exposure	Specific Test	Notes about pairing
Motor coordination	Blood	Walhberg et al., 2018	Italy	Industrial, near former Mn alloy plant	Luria Nebraska Motor Battery	Unpaired - Results are genotype specific except for the instrumental variable analyses; unable to extra overall betas for comparison	Lucchini et al., 2014	Italy	Industrial, near former Mn alloy plant	Luria Nebraska Motor Battery	Unpaired - The only results are from a non-parametric model which included multiple Mn metrics
		Rentschler et al. 2012	Italy	Industrial, near former Mn alloy plant		Unpaired - Only reports correlation coefficients	Rentschler et al. 2012	Italy	Industrial, near former Mn alloy plant		Unpaired - There are only correlation coeficients for blood
		Chiu et al., 2017	Italy	Industrial, near former Mn alloy plant		Unpaired - No comparable study in adults
		Lucchini et al., 2012	Italy	Industrial, near former Mn alloy plant		Unpaired - Blood results for tremor were only reported non-parametrically in a model with 4 MN terms
		Rodriguez-Agudelo et al., 2006	Mexico	Mining district		Unpaired - No comparable study in adults
	Urine	Rentschler et al. 2012	Italy	Industrial, near former Mn alloy plant	Luria Nebraska Motor Battery	Unpaired - Only reports correlation coefficients	Rentschler et al. 2012	Italy	Industrial, near former Mn alloy plant	Luria Nebraska Motor Battery	Unpaired - Only reports correlation coefficients
		Lucchini et al., 2012	Italy	Industrial, near former Mn alloy plant		Unpaired - No beta estimates reported for urine biomarkers	Lucchini et al., 2014	Italy	Industrial, near former Mn alloy plant		Unpaired - The only results are from a non-parametric model which included multiple Mn metrics
	Air	Rodriguez-Agudelo et al., 2006	Mexico	Mining district	Luria Nebraska Motor Battery	Unpaired - No comparable study in adults	Lucchini et al., 2014	Italy	Industrial, near former Mn alloy plant	Luria Nebraska Motor Battery	Unpaired - The only results are from a non-parametric model which included multiple Mn metrics
		Lucchini et al., 2012	Italy	Industrial, near former Mn alloy plant		Unpaired - air results for tremor were only reported in a semiparametric model that included 4 total Mn terms
Tremor	Air	Lucchini et al., 2012	Italy	Industrial, near former Mn alloy plant	Tremors 7.0	Unpaired - No comparable study in adults	Bowler et al., 2016	USA (Ohio)	Industrial, near an Mn alloy plant	CATSYS Tremor	Unpaired - No comparable study in children
	Blood	Rentschler et al. 2012	Italy	Industrial, near former Mn alloy plant	Tremors 7.0	Unpaired - Only reports correlation coefficients	Rentschler et al. 2012	Italy	Industrial, near former Mn alloy plant	Tremors 7.0	Unpaired - Only reports correlation coefficients
							Mergler et al., 1999	Quebec	near former manganese alloy plant
		Chiu et al., 2017	Italy	Industrial, near former Mn alloy plant	CATSYS Tremor	Unpaired - No comparable study in adults	Mergler et al., 1999	Quebec	near former manganese alloy plant	Tremor system	Unpaired - No comparable study in children
	Urine	Rentschler et al. 2012	Italy	Industrial, near former Mn alloy plant	Tremors 7.0	Unpaired - Only reports correlation coefficients	Rentschler et al. 2012	Italy	Industrial, near former Mn alloy plant	Tremors 7.0	Unpaired - Only reports correlation coefficients
Body Sway / Postural Balance	Blood	Rugless et al., 2014	USA (Ohio)	Industrial, near Mn alloy plant	Force platform system	Unpaired	Standridge et al, 2008	USA (Ohio)	Industrial, near Mn alloy plant	Force platform system	Unpaired
		Rentschler et al. 2012	Italy	Industrial, near former Mn alloy plant	Balance plate	Unpaired - Only reports correlation coefficients	Kim et al., 2011	USA (Ohio)	Industrial, near a Mn alloy plant	CATSYS 2000	unpaired - no comparable study (using same outcome assessment approach) in similar population of children
		Chiu et al., 2017	Italy	Industrial, near former Mn alloy plant	CATSYS sway	unpaired - no comparable study (using same outcome assessment approach) in similar population of children	Rentschler et al. 2012	Italy	Industrial, near former Mn alloy plant	Balance plate	Unpaired - Only reports correlation coefficients
	Urine	Rentschler et al. 2012	Italy	Industrial, near former Mn alloy plant	Balance plate	Unpaired - Only reports correlation coefficients	Rentschler et al. 2012	Italy	Industrial, near former Mn alloy plant	Balance plate	Unpaired - Only reports correlation coefficients
	Hair	Rugless et al., 2014	USA (Ohio)	Industrial, near Mn alloy plant	Force platform system	Paired	Standridge et al, 2008	USA (Ohio)	Industrial, near former Mn alloy plant	Force platform system	Paired
